# Supplementary material for: Clinical and Magnetic Resonance Imaging (MRI) Features, Tumour Localisation, and Survival of Dogs with Presumptive Brain Gliomas
Source: Vet Sci. 2022 May 27;9(6):257. doi: 10.3390/vetsci9060257 (PMC9230849; doi:10.3390/vetsci9060257)
Supplement: Supplementary file 1 [file vetsci-09-00257-s001.zip]

Archive with 1 entries (1 files):
- vetsci-1655024-supplementary.pdf
